# Supplementary material for: Revisiting the Metabolism of Donepezil in Rats Using Non-Targeted Metabolomics and Molecular Networking
Source: Pharmaceutics. 2025 Jan 15;17(1):115. doi: 10.3390/pharmaceutics17010115 (PMC11769037; doi:10.3390/pharmaceutics17010115)
Supplement: Supplementary file 1 [file pharmaceutics-17-00115-s001.zip]

Archive with 1 entries (1 files):
- pharmaceutics-3397455-supplementary.pdf
